# Supplementary material for: Arabidopsis thaliana Plant Natriuretic Peptide Active Domain Forms Amyloid-like Fibrils in a pH-Dependent Manner
Source: Plants (Basel). 2021 Dec 21;11(1):9. doi: 10.3390/plants11010009 (PMC8747288; doi:10.3390/plants11010009)
Supplement: Supplementary file 1 [file plants-11-00009-s001.zip]

Archive with 3 entries (3 files):
- Supplementary_File_1.pdf
- Supplementary_File_2.pdf
- Supplementary_File_3.pdf
